# Supplementary material for: Genetic and Biological Diversity of Porcine Sapeloviruses Prevailing in Zambia
Source: Viruses. 2020 Feb 5;12(2):180. doi: 10.3390/v12020180 (PMC7077239; doi:10.3390/v12020180)
Supplement: Supplementary file 1 [file viruses-12-00180-s001.zip]

Archive with 2 entries (2 files):
- supplemental figures.pdf
- supplemental tables.pdf
